# Supplementary material for: Complete Genome Sequence and Analysis of a ST573 Multidrug-Resistant Methicillin-Resistant Staphylococcus aureus SauR3 Clinical Isolate from Terengganu, Malaysia
Source: Pathogens. 2023 Mar 22;12(3):502. doi: 10.3390/pathogens12030502 (PMC10053073; doi:10.3390/pathogens12030502)
Supplement: Supplementary file 1 [file pathogens-12-00502-s001.zip]

Archive with 2 entries (2 files):
- Supplementary Table S1 & Table S2.pdf
- Supplementary tables (SauR3).xls
