# Supplementary material for: Complete Genome Sequence and Analysis of a ST573 Multidrug-Resistant Methicillin-Resistant Staphylococcus aureus SauR3 Clinical Isolate from Terengganu, Malaysia
Source: Pathogens. 2023 Mar 22;12(3):502. doi: 10.3390/pathogens12030502 (PMC10053073; doi:10.3390/pathogens12030502)
Supplement: Supplementary file 1 [file pathogens-12-00502-s001.zip › Supplementary tables (SauR3).xls]

## Sheet: Table S1
Table S1: List of genes encoding virulence factors detected in SauR3 genome.
Virulence class	Virulence factors	Genes
Adherence	Autolysin	atl
	Cell wall associated fibronectin binding protein	ebh
	Collagen adhesion	cna
	Elastin binding protein	ebp
	Fibrinogen binding protein	efb
	Fibronectin binding proteins	fnbA
		fnbB
	Intercellular adhesin	icaA
		icaB
		icaC
		icaR
	Ser-Asp rich fibrinogen-binding proteins	sdrC
		sdrD
		sdrE
	Staphylococcal protein A	spa
Enzyme	Cysteine protease	sspB
		sspC
	Hyaluronate lyase	hysA
	Lipase	geh
		lip
	Serine V8 protease	sspA
	Staphylocoagulase	coa
	Thermonuclease	nuc
Immune evasion	AdsA	adsA
	Capsule	orf01685; orf01686; orf01687; orf01688; orf01690; orf01691; orf01692; orf01693; orf01694; orf01695; orf01696; orf01697; orf01698; orf01699; orf01700
	SCIN	scn
	Sbi	sbi
Secretion system	Type VII secretion system	esaA
		esaB
		orf01554; orf01555; orf01556; orf01557
		essA
		essB
		essC
		esxA
Toxin	Alpha hemolysin	hly/hla
	Delta hemolysin	hld
	Entertoxin	se1
	Enterotoxin C	sec
	Enterotoxin G	seg
	Enterotoxin-like U	selu
	Enterotoxin-like M	selm
	Enterotoxin-like N	seln
	Enterotoxin-like O	selo
	Entertoxin I	sei
	Enterotoxin-like K	selk
	Enterotoxin-like L	sell
	Enterotoxin-like P	selp
	Enterotoxin-like Q	selq
	Enterotoxin-like toxin 27	sel27
	Enterotoxin type Z	selZ
	Exotoxin	set13
		set15
		set18
		set22
		set25
		set30
		set31
		set33
		set34
		set37
		ednA
	Gamma hemolysin	hlgA
		hlgB
		hlgC
	Leukotoxin G	lukG
	Leukotoxin H	lukH

## Sheet: Table S2
Table S2: List of Staphylococcus aureus strains used to construct phylogenetic tree depicted in Figure 1.
No.	Strain	GenBank accession no./ PubMLST ID	MLST (CC, if known)	Year	Isolation source	Country of isolation
1	Staphylococcus aureus strain CC1153-MRSA	NZ_CP065857.1	ST1153	2018	Wound	United Arab Emirates
2	Staphylococcus aureus strain ISA257	37889	ST567 (CC1)	Unknown	Unknown	Australia
3	Staphylococcus aureus strain FDAARGOS_42	NZ_CP026073.1	ST1	1998	Blood	USA
4	Staphylococcus aureus strain S51523-2018	37988	ST1 (CC1)	2018	blood	Australia
5	Staphylococcus aureus strain SRR073304	6291	ST1 (CC1)	Unknown	Unknown	Unknown
6	Staphylococcus aureus strain ERR108056	6276	ST1 (CC1)	Unknown	Unknown	Unknown
7	Staphylococcus aureus strain SCHI0069-S-20	37055	ST762 (CC1)	2013	Wound	Australia
8	Staphylococcus aureus strain SCHI0069-S-29	37063	ST762 (CC1)	2013	blood	Australia
9	Staphylococcus aureus strain M2024	NZ_CP047021.1	ST6	2011	Skin	Denmark
10	Staphylococcus aureus strain AUS0325	NZ_LT615218.1	ST88	2013	Hip joint	Australia
11	Staphylococcus aureus isolate BPH2869	NZ_LR027869.1	ST239	2012	Blood	Australia
12	Staphylococcus aureus isolate ERR119009	6305	ST239 (CC8)	Unknown	Unknown	Unknown
13	Staphylococcus aureus strain NCTC9944	NZ_LS483309.1	ST240	1956	Blood	United Kingdom
14	Staphylococcus aureus strain Gv88	NZ_CP012018.1	ST239	1997	Bronchial lavage	Brazil
15	Staphylococcus aureus strain MRSA107	NZ_CP018629.1	ST239	2016	Tissue	China
16	Staphylococcus aureus strain CMRSA-6	NZ_CP027788.1	ST239	Unknown	Unknown	Canada
17	Staphylococcus aureus strain CMRSA-3	NZ_CP029685.1	ST241	Unknown	Unknown	Canada
18	Staphylococcus aureus isolate ERR109224	8561	ST572 (CC8)	Unknown	Unknown	Unknown
19	Staphylococcus aureus strain H489	NZ_CP020959.1	ST8	1993	Sputum	Canada
20	Staphylococcus aureus strain FDAARGOS_35	NZ_CP026072.1	ST507	2001	Peritoneal fluid	USA
21	Staphylococcus aureus strain 54	NZ_CP022892.1	ST8	1994	Blood	Germany
22	Staphylococcus aureus isolate S33801-2017	37971	ST8 (CC8)	2017	Blood	Australia
23	Staphylococcus aureus strain HUV05	NZ_CP007676.1	ST8	2006	Blood	Colombia
24	Staphylococcus aureus strain USA300-SUR15	NZ_CP014415.1	ST8	2013	Nose	Suriname paramaribo
25	Staphylococcus aureus strain UTSW MRSA 55	NZ_CP013231.1	ST8	2013	blood	USA
26	Staphylococcus aureus isolate ERR086063	6265	ST8 (CC8)	Unknown	Unknown	Unknown
27	Staphylococcus aureus strain HL16278	NZ_CP080564.1	ST72	2014	Blood	South Korea
28	Staphylococcus aureus strain F17SA003	NZ_CP031130.1	ST72	2017	Blood	South Korea
29	Staphylococcus aureus strain E16SA093	NZ_CP031131.1	ST72	2016	Blood	South Korea
30	Staphylococcus aureus isolate S32103-2018	37969	ST5 (CC5)	2018	Blood	Australia
31	Staphylococcus aureus strain WA121-2021_16354	NZ_CP093935.1	ST5	2021	Skin abscess	Australia
32	Staphylococcus aureus strain CHU15-056	NZ_CP021171.1	ST5	2015	Blood	Brazil
33	Staphylococcus aureus strain L6	NZ_CP077855.1	ST5	2018	Skin	Germany
34	Staphylococcus aureus strain NZAK3	NZ_LT009690.1	ST5	2005	Skin	Newzealand
35	Staphylococcus aureus strain FDAARGOS_159	NZ_CP014064.2	ST5286	2014	Skin	USA
36	Staphylococcus aureus strain MRSA-WC061	NZ_CP092565.1	ST5	2004	Nephrostomy	USA
37	Staphylococcus aureus strain VMRSA-WC123	NZ_CP092538.1	ST5	2004	Urine	USA
38	Staphylococcus aureus strain VMRSA-WC062	NZ_CP092556.1	ST5	2004	Nephrostomy	USA
39	Staphylococcus aureus strain CFBR-105	NZ_CP031779.1	ST632	2011	Sputum	USA
40	Staphylococcus aureus strain TCH32767	NZ_CP064772.1	ST105	2017	Blood	USA
41	Staphylococcus aureus isolate SRR492709	6641	ST496 (CC5)	Unknown	Unknown	Unknown
42	Staphylococcus aureus isolate SRR449531	6308	ST105 (CC5)	Unknown	Unknown	Unknown
43	Staphylococcus aureus strain FCFHV36	NZ_CP011147.1	ST105	2010	Biopsy of vertebra	Brazil
44	Staphylococcus aureus strain FORC 090	NZ_CP029198.1	ST5	2016	Blood	South Korea
45	Staphylococcus aureus strain NCCP14558	NZ_CP013953.1	ST5	2013	Blood	Korea
46	Staphylococcus aureus strain HL17064	NZ_CP080560.1	ST5	2015	Blood	South Korea
47	Staphylococcus aureus strain ZJ5499	NZ_CP011685.1	ST5	2010	Blood	China
48	Staphylococcus aureus strain N10CSA27	NZ_CP094443.1	ST764	2016	Sputum	China
49	Staphylococcus aureus strain KG-03	NZ_AP019542.1	ST5	2015	Blood	Japan
50	Staphylococcus aureus strain SR153	NZ_CP048643.1	ST5	2013	Blood	China
51	Staphylococcus aureus isolate ERR033463	6914	ST9 (CC1)	Unknown	Unknown	Unknown
52	Staphylococcus aureus isolate ERR017600	7491	ST9 (CC1)	Unknown	Unknown	Unknown
53	Staphylococcus aureus strain NP66	NZ_CP041037.1	ST12	2018	Pus	South Africa
54	Staphylococcus aureus strain MRSA - AMRF 5	NZ_CP062467.1	ST772	Unknown	Eye	India
55	Staphylococcus aureus isolate ERR127432	6358	ST772 (CC1)	Unknown	Unknown	Unknown
56	Staphylococcus aureus isolate ERR127429	6360	ST772 (CC1)	Unknown	Unknown	Unknown
57	Staphylococcus aureus isolate ERR717011	28570	ST573 (CC1)	Unknown	Unknown	Unknown
58	Staphylococcus aureus isolate ERR554142	24567	ST573 (CC1)	Unknown	Unknown	Unknown
59	Staphylococcus aureus isolate ERR418608	19163	ST573 (CC1)	Unknown	Unknown	Unknown
60	Staphylococcus aureus isolate SMG-20-1117	35473	ST582 (CC15)	Unknown	Skin	United Kingdom
61	Staphylococcus aureus isolate ERR418825	20208	ST582 (CC15)	Unknown	Unknown	Unknown
62	Staphylococcus aureus isolate ISA211	37843	ST582 (CC15)	Unknown	Unknown	Newzealand
63	Staphylococcus aureus isolate ERR419159	20211	ST582 (CC15)	Unknown	Unknown	Unknown
64	Staphylococcus aureus strain 08-02119	NZ_CP015645.1	ST582	2008	Wound	Germany
65	Staphylococcus aureus strain 45	NZ_CP022718.1	ST15	1994	Blood	Germany
66	Staphylococcus aureus isolate ERR425693	20191	ST15 (CC15)	Unknown	Unknown	Unknown
67	Staphylococcus aureus isolate ERR422973	20188	ST15 (CC15)	Unknown	Unknown	Unknown
68	Staphylococcus aureus strain SYN	NZ_CP092447.1	ST59	2018	Tissue	China
69	Staphylococcus aureus strain ZY05	NZ_CP045472.1	ST338	2016	Blood	China
70	Staphylococcus aureus strain VGC1	NZ_CP039448.1	ST59	2013	Blood	Taiwan
71	Staphylococcus aureus strain SAW1	NZ_CP045468.1	ST59	2018	Blood	China
72	Staphylococcus aureus strain GY8	NZ_CP092825.1	ST59	2019	Blood	China
73	Staphylococcus aureus isolate ERR033721	7257	ST686 (CC22)	Unknown	Unknown	Unknown
74	Staphylococcus aureus strain EDCC5464	NZ_CP022291.1	ST22	2015	bone	Germany
75	Staphylococcus aureus isolate ERR134411	13656	ST22 (CC22)	Unknown	Unknown	Unknown
76	Staphylococcus aureus isolate ERR134415	13657	ST22 (CC22)	Unknown	Unknown	Unknown
77	Staphylococcus aureus strain H-EMRSA-15	NZ_CP007659.1	ST22	2011	Wound	Belgium
78	Staphylococcus aureus strain EDCC5398	NZ_CP053101.1	ST22	2009	Tissue	Germany
79	Staphylococcus aureus strain UMCG578	NZ_CP077738.1	ST398	2021	Pus	Netherlands
80	Staphylococcus aureus isolate ERR134333	12475	ST605 (CC30)	Unknown	Unknown	Unknown
81	Staphylococcus aureus isolate ERR134345	12478	ST36 (CC30)	Unknown	Unknown	Unknown
82	Staphylococcus aureus isolate ERR134344	12477	ST36 (CC30)	Unknown	Unknown	Unknown
83	Staphylococcus aureus isolate ERR033724	7158	ST656 (CC45)	Unknown	Unknown	Unknown
84	Staphylococcus aureus isolate ERR033421	7186	ST682 (CC45)	Unknown	Unknown	Unknown
85	Staphylococcus aureus strain MCRF184	NZ_CP014791.1	ST45	2005	Wound	USA
86	Staphylococcus aureus strain SCAID OTT1-2021 (597/2)	NZ_CP082813.1	ST508	2021	Ear swab	Kazakhstan
87	Staphylococcus aureus isolate ERR114924	14851	ST508 (CC45)	Unknown	Unknown	Unknown
88	Staphylococcus aureus strain CFSAN082783	NZ_CP031886.1	ST45	2018	Wound	USA
89	Staphylococcus aureus isolate ERR109694	12335	ST508 (CC45)	Unknown	Unknown	Unknown
90	Staphylococcus aureus isolate SaitamaII	3533	ST1566 (CC1)	2013	Pus	Japan
91	Staphylococcus aureus strain 08-02300	NZ_CP015646.1	ST7	2008	Wound	Germany
92	Staphylococcus aureus strain 3020.C01	NZ_CP025495.1	ST8	2011	Abscess	USA
93	Staphylococcus aureus PPUKM-377-2009	AMRD00000000.1	ST1178	2009	Tracheal aspirate	Malaysia
94	Staphylococcus aureus PPUKM-775-2009	AMRE00000000.1	ST239	2009	Tracheal aspirate	Malaysia
95	Staphylococcus aureus KT/Y21	AOCQ00000000.1	ST772	2009	Blood	Malaysia
96	Staphylococcus aureus MRSA_PR1	ANPO00000000.1	ST239	2009	Blood	Malaysia
97	Staphylococcus aureus SAZ_10	SDOC00000000.2	ST239	2012	Pus	Malaysia
98	Staphylococcus aureus SAZ_16	SDOD00000000.1	ST772	2013	Blood	Malaysia
99	Staphylococcus aureus SAZ_31	SDOE00000000.1	ST30	2013	Pus	Malaysia
100	Staphylococcus aureus M106_2017	JALLIT000000000.1	ST6	2017	Blood	Malaysia
101	Staphylococcus aureus M191_2017	JALLIV000000000.1	ST22	2017	Sputum	Malaysia
102	Staphylococcus aureus M181_2017	JALLIU000000000.1	ST22	2017	Sputum	Malaysia
103	Staphylococcus aureus M080_2017	JALLIS000000000.1	ST22	2017	Blood	Malaysia
104	Staphylococcus aureus A54_B	RIZA01000001.1	ST5032	2016	Nasal swab	Malaysia
105	Staphylococcus aureus ERR030256	7808	ST573 (CC1)	Unknown	Unknown	Singapore
106	Staphylococcus aureus A156_9112564F	36174	ST573 (CC1)	Unknown	Unknown	Australia
107	Staphylococcus aureus A164_9228953R	36183	ST573 (CC1)	Unknown	Unknown	Australia
108	Staphylococcus aureus ERR162434	12983	ST573 (CC1)	Unknown	Unknown	Unknown
109	Staphylococcus aureus ERR217349	10358	ST573 (CC1)	Unknown	Unknown	Unknown
110	Staphylococcus aureus ERR221806	12123	ST573 (CC1)	Unknown	Unknown	Unknown
111	Staphylococcus aureus ERR266712	15135	ST573 (CC1)	Unknown	Unknown	Unknown
112	Staphylococcus aureus ERR278908	15559	ST573 (CC1)	Unknown	Unknown	Unknown
113	Staphylococcus aureus ERR279021	15630	ST573 (CC1)	Unknown	Unknown	Unknown
114	Staphylococcus aureus ERR279022	15631	ST573 (CC1)	Unknown	Unknown	Unknown
115	Staphylococcus aureus ERR279023	15632	ST573 (CC1)	Unknown	Unknown	Unknown
116	Staphylococcus aureus ERR279026	15635	ST573 (CC1)	Unknown	Unknown	Unknown
117	Staphylococcus aureus ERR716976	30390	ST573 (CC1)	Unknown	Unknown	Unknown
118	Staphylococcus aureus S178	43067	ST573 (CC1)	Unknown	Unknown	Unknown
119	Staphylococcus aureus SauR3 (present study)	CP098727	ST573 (CC1)	2016	Blood	Malaysia
